# Supplementary material for: The Pro-Angiogenic Potential of Periodontal Ligament Stem Cells and Dental Pulp Stem Cells: A Comparative Analysis
Source: Cells. 2025 Jun 8;14(12):864. doi: 10.3390/cells14120864 (PMC12191286; doi:10.3390/cells14120864)
Supplement: Supplementary file 1 [file cells-14-00864-s001.zip]

Archive with 1 entries (1 files):
- cells-3643049-supplementary.pdf
